# Supplementary material for: Ximmer: a system for improving accuracy and consistency of CNV calling from exome data
Source: Gigascience. 2018 Sep 6;7(10):giy112. doi: 10.1093/gigascience/giy112 (PMC6177737; doi:10.1093/gigascience/giy112)
Supplement: Supplemental Files [file giy112_supplemental_files.zip]

Archive with 2 entries (2 files):
- Ximmer_Paper_Submission_GS2_final with DOI.docx
- Ximmer_Supplementary_Material2_Final.docx
